# Supplementary material for: Lower Zinc but Higher Calcium Content in Rodent Spinal Cord Compared to Brain
Source: Cells. 2025 Jun 18;14(12):922. doi: 10.3390/cells14120922 (PMC12190784; doi:10.3390/cells14120922)
Supplement: Supplementary file 1 [file cells-14-00922-s001.zip]

Archive with 1 entries (1 files):
- cells-3650850-supplementary.xlsx
