# Supplementary material for: Lower Zinc but Higher Calcium Content in Rodent Spinal Cord Compared to Brain
Source: Cells. 2025 Jun 18;14(12):922. doi: 10.3390/cells14120922 (PMC12190784; doi:10.3390/cells14120922)
Supplement: Supplementary file 1 [file cells-14-00922-s001.zip › cells-3650850-supplementary.xlsx]

## Sheet: Hoja1
		BRAIN	MEDULLA		BRAIN	MEDULLA		BRAIN	MEDULLA		BRAIN	MEDULLA		BRAIN	MEDULLA		BRAIN	MEDULLA
		Ca	Ca		Mg	Mg		P	P		Zn	Zn		Fe	Fe		Cu	Cu
	Control Male Rats 8-weeks-old n=11 (mg metal : g dry weight)	0.267934	5.22846		0.604731	0.849823		6.33789	12.5519		0.0382178	0.0392471		0.0467053	0.0628824		0.014027	0.0125882
		0.119922	4.51346		0.616093	0.69051		6.50409	9.69818		0.0408653	0.0370172		0.0484995	0.0516964		0.0136356	0.00907453
		0.153288	5.80089		0.589669	1.07328		6.24845	16.2726		0.0356825	0.0422858		0.0445953	0.0526222		0.01339	0.00959239
		0.16525	3.61761		0.591	0.538171		6.91625	15.1887		0.020125	0.0344959		0.0255	0.0401091		0.009875	0.0105503
		0.82525	0.709404		0.65525	0.460716		7.92625	12.9341		0.024625	0.0341495		0.028125	0.036512		0.015	0.00463112
		0.442167	2.21325		0.534917	0.486357		7.04333	8.03929		0.0161667	0.0045		0.029	0.0182857		0.0103333	0.00242857
		0.352248	3.98434		0.760897	0.568639		13.7542	12.2224		0.0570714	0.0251968		0.0630192	0.0472471		0.0157445	0.00591514
		0.676833	8.57542		0.78775	0.653153		13.8675	13.3215		0.060125	0.0273123		0.0605	0.04247		0.017	0.00506907
		0.24025	0.808193		0.6025	0.66058		11.1875	13.7341		0.0499167	0.0283977		0.0524167	0.0281136		0.0211667	0.0109091
		0.46425	5.3815		0.614917	0.740067		11.4342	18.5777		0.05125	0.0264167		0.0596667	0.0279167		0.02425	0.0109091
		0.455167	5.04713		0.631833	0.739942		12.2458	18.1706		0.0523333	0.0307917		0.05775	0.0287877		0.0234167	0.0102901
	PBS-injected Male Rats 8-weeks-old n=11 (mg metal : g dry weight)	0.312875	1.4369		0.716917	0.6781		13.8333	17.226		0.056375	0.0319		0.05375	0.0312		0.0150833	0.0099
		0.194	1.06733		0.734417	0.686		13.5883	17.02		0.0576667	0.0214		0.0513333	0.0242		0.02075	0.00813333
		0.143625	1.84619		0.662125	0.496843		7.71	13.4639		0.024	0.0187121		0.03475	0.0313384		0.010625	0.0157576
		0.22375	2.57476		0.612375	0.485308		7.07125	12.9147		0.02225	0.0217446		0.02925	0.032083		0.013125	0.00662369
		0.0915	5.92579		0.5485	0.603413		6.82667	10.1679		0.017	0.00388889		0.0341667	0.0215476		0.011	0.00809524
		0.169667	3.52		0.618917	0.22		10.0675	4.6475		0.0455833	0.015		0.0589167	0.021		0.0158333	0.0165
		0.175875	1.64079		0.75825	0.448927		13.6113	9.79392		0.05925	0.0236614		0.049375	0.0401674		0.0145	0.005753
		0.224625	1.81357		0.769643	0.418897		7.90571	11.6221		0.0263214	0.0159559		0.0379643	0.0472928		0.00276786	0.00558824
		0.401646	1.68258		0.61	0.487878		7.52187	12.6171		0.0280625	0.0266535		0.049375	0.0344872		0.0159792	0.00690049
		0.18375	2.7935		0.5965	0.304375		9.95833	6.2975		0.04425	0.01425		0.0568333	0.026125		0.0153333	0.0185456
		0.335083	2.24102		0.7455	0.456546		13.4612	10.9096		0.060125	0.0219142		0.052	0.0565758		0.0131667	0.00695709
	Control Female Rats 8-weeks-old n=8 (mg metal : g dry weight)	0.0871667	0.553019		0.58075	0.386721		6.90083	7.24825		0.0585	0.0225325		0.0949167	0.022987		0.016	0.00801948
		0.50225	3.35687		0.6025	0.45444		7.08083	8.28883		0.0448333	0.0295814		0.0275	0.018948		0.0134167	0.00497738
		0.271504	3.9638		0.587322	0.511826		7.13671	8.50881		0.0473724	0.0276279		0.0278929	0.0228837		0.0156331	0.00815116
		0.126083	1.39523		0.584917	0.423034		6.86333	7.33415		0.0505	0.0228501		0.0425833	0.0226735		0.01525	0.00842291
		0.467667	1.17194		0.51025	0.416111		6.44667	7.31028		0.0416667	0.0208333		0.0285833	0.0222222		0.0153333	0.00847222
		0.684685	1.28483		0.546213	0.388276		6.78509	7.66207		0.0443704	0.0262069		0.0296389	0.0344828		0.0151204	0.00689655
		0.828917	2.1036		0.583583	0.457338		7.4225	7.87133		0.0455	0.0273892		0.0294167	0.024559		0.0146667	0.00588518
		0.565349	0.71275		0.575953	0.448375		7.04017	6.97875		0.0464011	0.0265		0.0305559	0.0265		0.0127042	0.00875
